# Supplementary material for: Utility and precision evidence of technology in the treatment of type 1 diabetes: a systematic review
Source: Commun Med (Lond). 2023 Oct 5;3:132. doi: 10.1038/s43856-023-00358-x (PMC10550996; doi:10.1038/s43856-023-00358-x)
Supplement: Supplementary file 2 — Supplementary Data 1 [file 43856_2023_358_MOESM2_ESM.xlsx]

## Sheet: Data for Figures 1-4
Figure 1	This information was taken directly from Covidence software.		Figure 2	Manually Added: Analysis Type	Manually Updated: Design		Figure 3	Manually Added: Analysis Type	Quality Assessment (Cochrane Risk Bias tool) -->	Sequence generation	Allocation concealment	Blinding of participants and personnel	Blinding of outcome assessment	Incomplete outcome data	Selective reporting	Other sources of bias		Figure 4	Year of publication Value	Updated Manually: Condensed Intervention Category
				Primary	RCT			Primary	.	Low	High	High	Low	Low	Low	Unsure			2021	AID
				Primary	Randomized crossover			Primary	.	Low	Unsure	High	High	Low	Low	High			2019	AID
				Primary	Randomized crossover			Primary	.	Low	Unsure	High	Unsure	Low	Low	Low			2021	AID
				Primary	RCT			Primary	.	Low	Unsure	High	Unsure	Low	Low	Unsure			2020	AID
				Primary	RCT			Primary	.	Low	Unsure	High	Unsure	Low	Low	Unsure			2019	AID
				Primary	RCT			Primary	.	Unsure	Unsure	High	Unsure	Low	Low	Unsure			2013	AID
				Primary	RCT			Primary	.	Low	Low	High	Low	Low	Low	Low			2022	AID
				Primary	Randomized crossover			Primary	.	Unsure	Unsure	High	Unsure	Low	Low	High			2021	AID
				Secondary	RCT			Secondary	.	Unsure	Unsure	High	Unsure	Low	Low	High			2022	AID
				Secondary	RCT			Secondary	.	Unsure	Unsure	High	Unsure	Low	Low	High			2022	AID
				Extension	Non-randomized extension			Extension	.	Unsure	Unsure	High	Unsure	Low	Low	Low			2021	AID
				Primary	Randomized crossover			Primary	.	Low	High	High	Unsure	Low	Low	Unsure			2020	AID
				Primary	RCT			Primary	.	Low	Unsure	High	Unsure	Low	Low	Low			2020	AID
				Primary	RCT			Primary	.	Low	Low	High	Low	Low	Low	Unsure			2020	AID
				Primary	Randomized crossover			Primary	.	Low	Low	High	Low	Low	Low	Unsure			2017	AID
				Primary	Randomized crossover			Primary	.	Unsure	Unsure	Unsure	Unsure	Low	Low	Low			2013	AID
				Primary	RCT and non-randomized extension			Primary	.	Unsure	Unsure	High	Unsure	Low	Low	Low			2022	AID
				Primary	Randomized crossover (2 trials)			Primary	.	Unsure	Unsure	High	Unsure	Unsure	Low	Unsure			2014	AID
				Primary	RCT			Primary	.	Low	Low	High	Unsure	Low	Low	High			2018	AID
				Primary	Randomized crossover (2 trials)			Primary	.	Unsure	Unsure	High	Unsure	Low	Low	High			2015	AID
				Primary	RCT			Primary	.	Low	Unsure	High	Unsure	Low	Low	High			2022	AID
				Primary	Non-randomized prospective			Primary	.	High	High	High	Unsure	Low	Low	Unsure			2016	CGM
				Extension	Non-randomized extension			Extension	.	High	High	High	Unsure	Low	Low	Unsure			2020	CGM
				PRO	Non-randomized prospective			PRO	.	High	High	High	High	Unsure	Low	Unsure			2020	CGM
				Primary	Non-randomized prospective			Primary	.	High	High	High	Unsure	Low	Low	Unsure			2020	CGM
				Primary	Randomized crossover			Primary	.	Low	Unsure	High	High	Low	Low	Unsure			2012	CGM
				Primary	RCT			Primary	.	Low	Unsure	High	Unsure	Low	Low	Low			2017	CGM
				Primary	RCT			Primary	.	Low	Unsure	High	Unsure	Low	Low	Unsure			2016	CGM
				Primary	Randomized crossover			Primary	.	Low	Low	High	Low	Low	Low	Unsure			2022	CGM
				Secondary	RCT			Secondary	.	Unsure	Unsure	High	Unsure	Low	Low	Low			2016	CGM
				Primary	RCT			Primary	.	Low	Low	High	Unsure	Low	Low	Unsure			2019	CGM
				Primary	RCT			Primary	.	Low	Low	High	Unsure	Low	Low	Unsure			2018	CGM
				Primary	RCT			Primary	.	Low	Low	High	Low	Low	Low	Low			2020	CGM
				Extension	Non-randomized extension			Extension	.	Unsure	Unsure	High	Unsure	Low	Low	Unsure			2021	CGM
				Secondary	RCT			Secondary	.	Low	Unsure	High	Unsure	Low	Low	Unsure			2020	CGM
				Primary	RCT			Primary	.	Low	Unsure	High	Unsure	Low	Low	Unsure			2012	CGM
				Extension	Non-randomized extension			Extension	.	Unsure	Unsure	High	Unsure	Low	Low	Low			2022	CGM
				Secondary	RCT			Secondary	.	Low	Unsure	High	High	Low	Low	Unsure			2018	CGM
				PRO	RCT			PRO	.	Unsure	Unsure	High	Unsure	Unsure	Low	Low			2017	CGM
				Primary	RCT			Primary	.	Low	Unsure	High	Unsure	Low	Low	Low			2020	CGM
				PRO	RCT			PRO	.	Unsure	Unsure	High	Unsure	Unsure	Low	Unsure			2015	CGM
				Primary	RCT			Primary	.	Low	Low	High	Unsure	Low	Low	Unsure			2019	CGM
				Primary	RCT			Primary	.	Low	Low	High	Low	Low	Low	Unsure			2021	CGM
				Secondary	Randomized crossover			Secondary	.	Unsure	Unsure	High	Unsure	Unsure	Low	Unsure			2020	CGM
				Primary	Randomized crossover			Primary	.	Low	Low	High	Unsure	Low	Low	Unsure			2016	CGM
				PRO	Randomized crossover			PRO	.	Unsure	Unsure	High	Unsure	Low	Low	Unsure			2017	CGM
				Primary	RCT and non-randomized extension			Primary	.	Unsure	Unsure	High	Unsure	Low	Low	Low			2022	CGM
				Primary	RCT			Primary	.	Low	Unsure	High	Unsure	Low	Low	Unsure			2021	CGM
				Primary	RCT			Primary	.	Unsure	Unsure	High	Unsure	Low	Low	Unsure			2022	Decision Support
				Primary	RCT			Primary	.	Unsure	Unsure	High	Unsure	Low	Low	Unsure			2020	Decision Support
				Primary	RCT			Primary	.	Low	Low	High	Unsure	Low	Low	Unsure			2018	LGS/PLGS
				Primary	RCT			Primary	.	Unsure	Unsure	High	Unsure	Low	Low	Unsure			2017	LGS/PLGS
				Primary	RCT			Primary	.	Unsure	Unsure	High	Unsure	Low	Low	Unsure			2013	LGS/PLGS
				Primary	RCT			Primary	.	Low	Low	High	Low	Low	Low	Low			2019	LGS/PLGS
				Primary	Randomized crossover (2 trials)			Primary	.	Low	Low	Low	Unsure	Low	Low	High			2015	LGS/PLGS
				Secondary	Randomized crossover (2 trials)			Secondary	.	Low	Unsure	Low	Unsure	Unsure	Low	Low			2016	LGS/PLGS
				Primary	Randomized crossover			Primary	.	Unsure	Unsure	High	Unsure	Low	Low	Low			2018	LGS/PLGS
				Primary	Non-randomized prospective			Primary	.	High	High	High	Unsure	Unsure	Low	Unsure			2018	LGS/PLGS
				Primary	RCT			Primary	.	Low	Unsure	High	Unsure	Low	Low	Unsure			2013	LGS/PLGS
				PRO	RCT			PRO	.	Unsure	Unsure	High	Unsure	Unsure	Low	Unsure			2012	LGS/PLGS
				Primary	RCT			Primary	.	Low	Low	High	Unsure	Low	Low	Unsure			2015	LGS/PLGS
				PRO	RCT			PRO	.	Low	Unsure	High	Unsure	Unsure	Low	High			2012	LGS/PLGS
				Secondary	Randomized crossover			Secondary	.	Unsure	Unsure	High	Unsure	Unsure	Low	Unsure			2012	LGS/PLGS
				Secondary	RCT			Secondary	.	Unsure	Unsure	Unsure	Unsure	Unsure	Low	Unsure			2015	LGS/PLGS
				Secondary	RCT			Secondary	.	Unsure	Unsure	Unsure	Unsure	Unsure	Low	Unsure			2015	LGS/PLGS
				Primary	RCT			Primary	.	Low	Low	High	High	Low	Low	Unsure			2017	SAP/Pump
				Extension	Non-randomized extension			Extension	.	Unsure	Unsure	High	Unsure	Low	Low	Unsure			2012	SAP/Pump
				PRO	Cohort			PRO	.	Unsure	Unsure	Unsure	Unsure	Unsure	Unsure	Low			2020	SAP/Pump
				PRO	RCT			PRO	.	Unsure	Unsure	High	Unsure	Low	Low	Low			2019	SAP/Pump
				PRO	RCT			PRO	.	Unsure	Unsure	High	Unsure	Low	Low	Unsure			2015	SAP/Pump
